# Supplementary material for: Landscape Effects on the Cabbage Seedpod Weevil, Ceutorhynchus obstrictus (Coleoptera: Curculionidae), and on Its Parasitoid, Trichomalus perfectus (Hymenoptera: Pteromalidae), in Canola
Source: Insects. 2023 Mar 28;14(4):327. doi: 10.3390/insects14040327 (PMC10145420; doi:10.3390/insects14040327)
Supplement: Supplementary file 1 [file insects-14-00327-s001.zip]

Archive with 1 entries (1 files):
- insects-2277619-supplementary.pdf
